# Supplementary material for: Individual Immune Response to SARS-CoV-2 Infection—The Role of Seasonal Coronaviruses and Human Leukocyte Antigen
Source: Biology (Basel). 2023 Sep 28;12(10):1293. doi: 10.3390/biology12101293 (PMC10603889; doi:10.3390/biology12101293)
Supplement: Supplementary file 1 [file biology-12-01293-s001.zip]

Archive with 1 entries (1 files):
- biology-2614360-supplementary.pdf
